# Supplementary material for: The long noncoding RNA LINC00312 induces lung adenocarcinoma migration and vasculogenic mimicry through directly binding YBX1
Source: Mol Cancer. 2018 Nov 23;17:167. doi: 10.1186/s12943-018-0920-z (PMC6260658; doi:10.1186/s12943-018-0920-z)
Supplement: Supplementary file 1 — Table S1. Correlation between LINC00312 expression, VM density and clinicopathological parameters. (XLSX 11 kb) [file 12943_2018_920_MOESM1_ESM.xlsx]

## Sheet: Sheet1
Table S1
Correlation between LINC00312 expression, VM density and clinicopathological parameters.
n%		VM density				LINC00312
		Low (n)	High (n)	p-value		Low (n)	High (n)	p-value
Age (years)
≥60	56 (45.2%)	24	32	0.16		43	13	0.828
＜60	68 (54.8%)	37	31			54	14
Sex
Male	66 (53.2%)	37	29	0.11		55	11	0.191
Female	58 (46.8%)	24	34			42	16
TNM stage
Ⅰ	27 (21.8%)	23	4	<0.001***		26	1	0.042*
Ⅱ	58 (46.8%)	21	37			40	18
Ⅲ	35 (28.2%)	16	19			28	7
Ⅳ	4 (3.2%)	1	3			3	1
Tumor invasion
T1	23 (18.5%)	12	11	0.043*		22	1	<0.001***
T2	76 (61.3%)	43	33			65	11
T3	14 (11.3%)	3	11			7	7
T4	11 (8.9%)	3	8			3	8
Lymph node metastasis
N0	78 (62.9%)	45	33	0.03*		68	10	<0.001***
N1	24 (19.4%)	10	14			23	1
N2	22 (17.7%)	6	16			6	16
Distant metastasis
M0	112 (88.7%)	59	53	0.03*		95	10	<0.001***
M1	12 (9.7%)	2	10			2	17
Abbreviations: VM, vasculogenic mimicr; *p < 0.05, **P < 0.01, ***p < 0.001
