# Supplementary material for: The long noncoding RNA LINC00312 induces lung adenocarcinoma migration and vasculogenic mimicry through directly binding YBX1
Source: Mol Cancer. 2018 Nov 23;17:167. doi: 10.1186/s12943-018-0920-z (PMC6260658; doi:10.1186/s12943-018-0920-z)
Supplement: Supplementary file 3 — Table S2. Proteins associated with biotinylated LINC00312 in RNA pull-down assay. (XLS 425 kb) [file 12943_2018_920_MOESM3_ESM.xls]

## Sheet: Protein
	LINC00312 interacting proteins with biotinylated LINC00312 in RNA pull-down assay
	Table S2. LINC00312 interacting proteins with biotinylated LINC00312 in RNA pull-down assay.
	Band 1
	Hits	Protein Mass	No. of Peptide	Sequence Header	Link	Relative Abundance
	1	76625.5	2	>sp|P19338|NUCL_HUMAN Nucleolin OS=Homo sapiens GN=NCL PE=1 SV=3	P19338	0.698189
	2	35902.7	1	>sp|P67809|YBOX1_HUMAN Nuclease-sensitive element-binding protein 1 OS=Homo sapiens GN=YBX1 PE=1 SV=3	P67809	0.301811
	Band 2
	Hits	Protein Mass	No. of Peptide	Sequence Header	Link	Relative Abundance
	1	45985	4	>sp|P52597|HNRPF_HUMAN Heterogeneous nuclear ribonucleoprotein F OS=Homo sapiens GN=HNRNPF PE=1 SV=3	P52597	0.125682
	2	35902.7	3	>sp|P67809|YBOX1_HUMAN Nuclease-sensitive element-binding protein 1 OS=Homo sapiens GN=YBX1 PE=1 SV=3	P67809	0.412594
	3	59315.4	2	>sp|P17019|ZN708_HUMAN Zinc finger protein 708 OS=Homo sapiens GN=ZNF708 PE=1 SV=5	P17019	0.0357267
	4	161094	1	>sp|P82279|CRUM1_HUMAN Protein crumbs homolog 1 OS=Homo sapiens GN=CRB1 PE=1 SV=2	P82279	0.403558
	5	32843	1	>sp|Q86U42|PABP2_HUMAN Polyadenylate-binding protein 2 OS=Homo sapiens GN=PABPN1 PE=1 SV=3	Q86U42	0.0224397
		Band 1
		Scan No.	Peptide Mass	Peptide Sequence	Sequence Header
		5841	2311.15	VEGTEPTTAFNLFVGNLNFNK	>sp|P19338|
		5909	2500.26	TLVLSNLSYSATEETLQEVFEK
		5294	1794.82	SVGDGETVEFDVVEGEK	>sp|P67809|
		Band 2
		Scan No.	Peptide Mass	Peptide Sequence	Sequence Header
		4982	1091.57	VHIEIGPDGR	>sp|P52597|
		5277	1708.78	QSGEAFVELGSEDDVK
		5771	1866.94	ITGEAFVQFASQELAEK
		5843	1995.97	ATENDIYNFFSPLNPVR
		4919	1694.86	GAEAANVTGPGGVPVQGSK	>sp|P67809|
		5032	939.46	NGYGFINR
		5326	1794.82	SVGDGETVEFDVVEGEK
		5128	1373.74	AFKKSSNLTNHK	>sp|P17019|
		5128	1373.7	AFKQSSNLTNHK
		5459	2226.13	IDWNHITLENISSGSSLNVK	>sp|P82279|
		5530	1250.65	TSLALDESLFR	>sp|Q86U42|
				Bind 1
				Bind 2
